# Supplementary material for: Building a directed evolution–genome editing pipeline for metabolic traits in specialty crop breeding
Source: Hortic Res. 2025 Oct 25;12(11):uhaf203. doi: 10.1093/hr/uhaf203 (PMC12574542; doi:10.1093/hr/uhaf203)
Supplement: Web_Material_uhaf203 [file web_material_uhaf203.zip]

Archive with 5 entries (5 files):
- Figure S1.pdf
- Figure S2.pdf
- Supplementary Information.pdf
- Table S1.pdf
- Table S2.pdf
